# Supplementary material for: Methods for Untargeted Analysis of Milk Metabolites: Influence of Extraction Method and Optimization of Separation
Source: Metabolites. 2025 Sep 8;15(9):597. doi: 10.3390/metabo15090597 (PMC12471616; doi:10.3390/metabo15090597)
Supplement: Supplementary file 1 [file metabolites-15-00597-s001.zip]

Archive with 1 entries (1 files):
- 02_SupplementaryData.pdf
